# Supplementary material for: Genome-Wide Identification and Characterization of the Potato IQD Family During Development and Stress
Source: Front Genet. 2021 Jul 27;12:693936. doi: 10.3389/fgene.2021.693936 (PMC8354571; doi:10.3389/fgene.2021.693936)
Supplement: Supplementary Table 1 — Primers used in this study. [file Table_1.XLSX]

## Sheet: Sheet1
Gene	Sequence
StIQD3-1F	CTCGAAAGAAGTCCAATC
StIQD3-1R	CTGTCTTCAAAATATGCC
StIQD5-1F	ACAGACTTGTCGCAGCAT
StIQD5-1R	AATGTACCAACAGCACCC
StIQD6-1F	ACCAATAGGACCAGCAGC
StIQD6-1R	CCCGTCTCGCAAGATGAC
StIQD7-1F	AACAGCCATGCCTTTGAG
StIQD7-1R	CCTGCTTCTTCAGCGACT
StIQD10-1F	AGTTTATGTTGCCCTTTC
StIQD10-1R	CTTTCCTTCGAGCTATCA
StIQD11-1F	GGCAGCTAAATCAACCAA
StIQD11-1R	ACGGAGCAGCTTCCCTTG
StIQD13-1F	ATGTACGAGGCTATCAGG
StIQD13-1R	GTGTCATGTCGAAATCCC
StIQD15-1F	ACTCCTACCCGTAAACCA
StIQD15-1R	TGCACTACTCCAGCAAGAT
StIQD17-1F	GGAAGATCCCAAGCTAAT
StIQD17-1R	CGAACTAAGAAGGGAGGA
StIQD18-1F	TATTCGTGGTTGGTTGGC
StIQD18-1R	CTTGACCTCCGTCTTTCT
StIQD20-1F	TGGCAAGGAGGAGTTTCA
StIQD20-1R	CATCTGTTTCATGGCATTT
StIQD21-1F	ATTGTCCGAGATCACTTC
StIQD21-1R	GTTCCCTTTCATTTCTTTCT
StIQD22-1F	CAGCAGCTTACAGCATAT
StIQD22-1R	AAGGATCGTCCAGTTCTC
StIQD23-1F	CGCCGTCAGGCCATCAAA
StIQD23-1R	TCAAACGCCACCGAAATA
